# Supplementary material for: Low-dose self-amplifying mRNA COVID-19 vaccine drives strong protective immunity in non-human primates against SARS-CoV-2 infection
Source: Nat Commun. 2022 Jun 7;13:3289. doi: 10.1038/s41467-022-31005-z (PMC9173840; doi:10.1038/s41467-022-31005-z)
Supplement: Supplementary file 4 — Source Data [file 41467_2022_31005_MOESM4_ESM.xlsx]

## Sheet: Figure 1
Figure 1B. Pseudovirus neutralization (NT50) titers
	ChAd		SAM		Naïve
	Spike(V1)	Spike(V2)	Spike(V1)	Spike(V2)
	76	3554	1094	1480	25
	25	911	717	3361	25
	109	1103	561	9257	25
	39	2504	697	2446	25
	55	3012	616		25
	25	1833	1125		25
	25	3939
	25	8505
Figure 1C. IFNg ELISpot (SFU/1e6 splenocytes) ChAd
	Spike(V1)	Spike(V2)	Naïve
	5946.44	10463.7	27.0833
	3705.87	8271.24	16.25
	4505.83	7325.86	37.5945
	4255.28	6466.58	58.7691
	6530.02	8267.95
	5102.2	8296.56
	6338.3	6350.97
	5582.45	14480.5
Figure 1D. IFNg ELISpot (SFU/1e6 splenocytes) SAM
	Spike(V1)	Spike(V2)
	14162	16444
	7447	9500
	11496	8570
	7599	8179
	8447	13340
	9609	20610
Figure 1E. Pseudovirus neutralization (NT50) titers
	ChAd		SAM		Naïve
	Spike(V2)	Spike(V2)F2P	Spike(V2)	Spike(V2)F2P
	2143	8258	3541	5846	25
	1003	4198	6005	9468	25
	1593	6873	1687	8257	25
	4503	4424	8827	12794	25

## Sheet: Figure 2
Figure 2A. IFNg ELISpot (SFU/1e6 splenocytes) SAM prime/boost
	p1		p2		p3		p4		p5		p6		p7		p8
	mean	SE	mean	SE	mean	SE	mean	SE	mean	SE	mean	SE	mean	SE	mean	SE
Week 2 post prime	49.4865	8.50086	1542.39	290.876	317.307	35.7	1597.63	90.7557	222.667	25.8159	36.6428	6.86998	1238.92	409.66	100.886	11.8392
Week 10 2 weeks post boost	235.429	43.3321	11477.5	1157.47	1360.32	113.837	7383.47	607.446	543.755	94.5514	122.742	16.838	5408.82	1395.54	143.733	35.8552
Figure 2B. Pseudovirus neutralization (NT50) titers
	4 weeks	8 weeks (pre-boost)	12 wks 4 wks post-boost	naive
	10653	4656	231257	25
	3001	4226	145396	25
	3517	8383	95920	25
	4819	6150	72267	25

## Sheet: Figure 3B
Figure 3B. S1-specific IgG titers (ELISA)
		Control					ChAd/SAM					ChAd only					SAM - 30 μg					SAM - 10 μg					SAM - 3 μg
	Animal ID	26	27	28	29	30	1	2	3	4	5	6	7	8	9	10	11	12	13	14	15	16	17	18	19	20	21	22	23	24	25
C		25	25	25	25	25
Week 0							25	25	25	25	25	25	25	25	25	25	25	25	25	25	25	25	25	25	25	25	25	25	25	25	25
Week 4							4160.8	4380.8	1535.94	4452.5	4536.68	13969.1	1436.58	12529.5	4209.02	1403.13	162.325	1513.33	14651	1478.66	25	512.909	1533.79	175.158	25	25	168.894	25	25	25	25
Week 6							12358.8	4641.41	4656.9	13053.2	4314.35						4723.78	14357.3	14161.8	13486.5	4261.51	36866	38525.1	13787.5	4608.77	4348.94	4720.56	1481.79	1471.78	1556.98	170.353
Week 8							13842	13525.7	36557.9	41808.2	4673.59

## Sheet: Figure 3C
T cell data - IFNg ELISpot (background subtracted) SFU/1e6 PBMCs
Treatment	Control					ChAd only					ChAd/SAM					SAM - 30 μg					SAM - 10 μg					SAM - 3 ug
sample ID	26	27	28	29	30	6	7	8	9	10	1	2	3	4	5	11	12	13	14	15	16	17	18	19	20	21	22	23	24	25
Week
0	10	0	7	41	0	9.30869	0	1.49006	0	3.53952	0.12157	10.202	30.6061	0	17.0034	0	3.40067	3.40067	0	0	7.57013	6.80135	0	0	10.202	13.0593	7.15063	0	0	7.07762
2	0	14	0	83	10	2063.14	52.6913	127.028	26.6357	545.709	424.622	1.78e-15	122.424	245.535	117.004	3.40067	91.8182	3.40067	7.391	112.222	3.55e-15	0	0	136.171	30.6061	15.5756	78.2155	13.6027	44.4836	84.2532
4	7	56	0	0	0	736.37	91.4307	213.091	33.8376	476.245	632.906	1015.03	625.062	13.6027	66.658	179.258	0	17.3484	225.956	230.802	13.8776	20.6789	94.8728	78.4092	126.372	70.2702	133.357	72.1918	13.3622	152.699
5																212.535	94.7942	148.387	380.846	400.675	2.96e-16	0	71.4141	20.404	61.2121	294.505	98.6195	55.3041	0	265.775
6	0	0	0	0	0	751.378	171.893	310.778	69.3346	712.658	546.258	219.495	186.784	296.138	47.7826	458.232	17.4844	99.8691	4006.2	210.907	78.2155	141.282	1319.58	85.0168	172.783	34.2129	119.848	175.075	20.8393	489.315
7	0	0	10	0	0						257.463	2197.05	157.943	51.5598	22.1053
8	0	0	41		9						3983.92	124.923	528.779	336.696	251.349	1121.94	102.531	149.63	1803.48	283.506	0	34.0067	367.711	132.626	185.86	348.937	117.706	214.221	64.727	1367.75
10	0	0	0	0	0						1029.38	1017.54	2836.38	559.223	292.19
Peak T cell response for each animal
	Control	ChAd only	Chad/SAM	SAM - 30 μg	SAM - 10 μg	SAM - 3 μg
	10	2063	3984	1122	78	349
	56	172	2197	103	141	133
	41	311	2836	150	1320	214
	83	69	559	4006	136	65
	10	713	292	401	186	1368

## Sheet: Figure 3D
ELISPot 1-week post-boost
Group	Sample ID	Treatment	IL-4 Spots per 106 PBMCs	IFNg Spots per 106 PBMCs
1	1	ChAd/SAM	0	257.463
1	2		31.3003	2197.05
1	3		6.80272	157.943
1	4		6.66667	51.5598
1	5		0	22.1053
3	11	SAM - 30 ug	3.91304	212.535
3	12		6.80272	94.7942
3	13		0	148.387
3	14		0	380.846
3	15		3.40067	400.675
4	16	SAM - 10 ug	0	2.96e-16
4	17		0	0
4	18		0	71.4141
4	19		0	20.404
4	20		3.33333	61.2121
5	21	SAM - 3 ug	0	294.505
5	22		0	98.6195
5	23		0	55.3041
5	24		0	0
5	25		3.46939	265.775

## Sheet: Figure 3E-F
								PNA					MNA
					Study Week			Study week					Study Week					Post challenge
Animal Number	Subject Name	Group	Sex	Challenge Day	Week of prime	Week of boost	Treatment	Week 0	Week 4	Week 6	Week 8		Baseline	Week 4	Week 6	Week 8	Week 10	Week 11	Week 12
1	17C130	1	Male	A	0	6	ChAd/SAM	NR	451	335	6091		<20	452.55	1810.19	2715.29	1810.19	4525.48	5430.58
2	17C324	1	Female	A	0	6		NR	215	142	4973		<20	678.825	452.55	1810.19	905.1	3620.39	5430.58
3	17C037	1	Female	A	0	6		NR	320	838	14698		<20	678.825	905.1	5430.58	7240.77	2715.29	5430.58
4	17C167	1	Male	B	0	6		NR	266	724	10687		<20	1357.64	1357.64	7240.77	3620.39	3620.39	14481.5
5	17C123	1	Female	B	0	6		NR	542	73	562		<20	56.57	113.14	339.41	339.41	2036.47	3620.39
6	17C045	2	Male	A	4	NA	ChAd only	NR			991		<20			1357.64	678.83	3620.39	5430.58
7	17C260	2	Female	A	4	NA		NR			354		<20			226.27	169.705	5430.58	10861.2
8	17C227	2	Female	B	4	NA		NR			1415		<20			1357.64	1810.19	4072.93	14481.5
9	17C155	2	Male	B	4	NA		NR			480		<20			678.825	339.41	3620.39	10861.2
10	17C313	2	Female	B	4	NA		NR			490		<20			452.55	1357.64	1810.19	7240.77
11	17C126	3	Male	A	2	6	SAM - 30 ug	NR		<50	1336		<20		<20	1357.64	678.83	1131.38	4525.48
12	17C172	3	Female	A	2	6		NR		113	2772		<20		42.425	1810.19	1810.19	4072.93	21722.3
13	17C151	3	Female	A	2	6		NR		283	8706		<20		56.57	5430.58	2715.29	2715.29	21722.3
14	17C240	3	Male	B	2	6		NR		672	5493		<20		1810.19	2715.29	1357.64	2262.74	4525.48
15	17C264	3	Female	B	2	6		NR		<50	1908		<20		<20	1357.64	1810.19	7240.77	7240.77
16	17C152	4	Male	A	2	6	SAM - 10 ug	NR		69	12922		<20		<20	3620.39	1810.19	4072.93	5430.58
17	17C136	4	Female	A	2	6		NR		656	38742		<20		1357.64	14481.5	7240.77	9956.07	57926.2
18	17C192	4	Female	B	2	6		NR		<50	3207		<20		42.43	2715.29	1810.19	2715.29	21722.3
19	17C002	4	Male	B	2	6		NR		<50	774		<20		<20	905.1	226.27	6335.68	5430.58
20	17C058	4	Female	B	2	6		NR		<50	1184		<20		<20	905.1	905.1	3620.39	21722.3
21	17C329	5	Male	A	2	6	SAM - 3 ug	NR		99	4744		<20		<20	3620.39	1810.19	7240.77	21722.3
22	17C185	5	Female	A	2	6		NR		<50	307		<20		<20	905.1	84.86	3620.39	3620.39
23	17C257	5	Female	A	2	6		NR		<50	<50		<20		<20	28.28	84.855	1357.65	6335.68
24	17C214	5	Male	B	2	6		NR		<50	163		<20		<20	339.41	42.425	4072.93	5430.58
25	17C337	5	Female	B	2	6		NR		<50	123		<20		<20	28.28	<20	3620.39	4525.48
26	17C254	6	Male	A	NA	NA	Naïve	<50	NR	NR	NR		<20	<20	<20	<20	<20	<20	<20
27	17C072	6	Female	A	NA	NA		<50	NR	NR	NR		<20	<20	<20	<20	<20	<20	75.86
28	17C220	6	Male	B	NA	NA		<50	NR	NR	NR		<20	<20	<20	<20	<20	<20	1357.64
29	17C092	6	Male	B	NA	NA		<50	NR	NR	NR		<20	<20	<20	<20	<20	<20	56.57
30	17C056	6	Female	B	NA	NA		<50	NR	NR	NR		<20	<20	<20	<20	<20	<20	<20
															Testing not required at this time point per protocol.
								<50 - negative result at 1:50 starting dilution. Replaced with a value of 25 for graphing					<20 - Negative result at a 1:20 starting dilution. Replaced with a value of 10 for graphing.

## Sheet: Figure 4 & S8
sgRNA (copies/mL)			BAL						Nasal Swabs									Ors
			Day					Peak	Day								Peak (d2-d10)	Day									Peak
Group	Sample ID	Treatment	1	3	5	7	10		1	2	3	4	5	6	7	10		1	2	3	4	5	6	7	10	14
1	1	ChAd/SAM	110062	211	211	211	211	110062	211	211	211	211	211	211	211	211	211	211	211	211	211	211	211	211	211	211	211
1	2		10619.9	211	211	211	211	10619.9	159985	2170.06	57907.2	211	211	211	211	211	57907.2	211	211	211	211	211	211	211	211	211	211
1	3		31364.5	211	211	211	211	31364.5	14023.4	3451.05	211	211	211	211	211	211	3451.05	211	211	211	211	211	211	211	211	211	211
1	4		31038.9	211	211	211	211	31038.9	211	211	211	211	211	211	211	211	211	1050.65	211	211	211	211	211	211	211	211	1050.65
1	5		211	211	211	211	211	211	211	21640.1	211	211	211	211	211	211	21640.1	3638.48	211	211	211	211	211	211	211	211	3638.48
2	6	ChAd only	17294.4	211	211	211	211	17294.4	211	211	558.701	211	211	211	211	211	558.701	1218.19	2774.89	211	211	211	211	211	211	211	2774.89
2	7		269650	211	712.659	211	211	269650	1032684	668491	29849.5	211	211	211	211	211	668491	174425	9333.46	211	211	211	211	211	211	211	174425
2	8		211	10936.6	11776.1	211	211	11776.1	54184.3	9319.59	211	211	211	211	211	211	9319.59	58280.9	491.236	211	211	211	211	211	211	211	58280.9
2	9		211	211	211	211	211	211	187924	73914.4	1075.78	211	211	211	211	211	73914.4	32672.2	211	211	211	211	211	211	211	211	32672.2
2	10		146194	211	211	211	211	146194	2147.13	90200.3	43720.4	211	211	211	211	211	90200.3	37110.5	211	211	211	211	211	211	211	211	37110.5
3	11	SAM - 30 ug	211	211	211	211	211	211	2487.25	7962.56	80233.7	211	211	211	211	211	80233.7	211	211	211	211	211	211	211	211	211	211
3	12		211	211	211	211	211	211	23574.1	3622.31	211	211	211	211	211	211	3622.31	211	211	211	211	211	211	211	211	211	211
3	13		680.398	211	211	211	211	680.398	592.138	211	211	211	211	211	211	211	211	687.698	211	211	211	211	211	211	211	211	687.698
3	14		48934.2	211	211	211	211	48934.2	211	211	211	211	211	211	211	211	211	211	211	211	211	211	211	211	211	211	211
3	15		211	1825.36	211	211	211	1825.36	302967	60921.6	10041.4	211	211	211	211	211	60921.6	19765.9	6550.28	211	211	211	211	211	211	211	19765.9
4	16	SAM - 10 ug	211	211	211	211	211	211	211	38858.4	211	211	211	211	211	211	38858.4	211	211	211	211	211	211	211	211	211	211
4	17		52167.4	211	211	211	211	52167.4	408791	4888.02	211	211	211	211	211	211	4888.02	6431.22	211	211	211	211	211	211	211	211	6431.22
4	18		27265.9	211	211	211	211	27265.9	19283.9	517.777	211	211	211	211	211	211	517.777	30237.1	211	211	211	211	211	211	211	211	30237.1
4	19		211	211	211	211	211	211	211	1712.97	211	211	211	211	211	211	1712.97	27383	211	211	211	211	211	211	211	211	27383
4	20		32225	211	211	211	211	32225	211	211	211	211	211	211	211	211	211	8487.12	211	211	211	211	211	211	211	211	8487.12
5	21	SAM - 3 ug	3563.8	211	211	211	211	3563.8	8012.65	211	211	211	211	211	211	211	211	211	211	211	211	211	211	211	211	211	211
5	22		211	211	211	211	211	211	41075.5	7537.06	211	1622.39	211	211	211	211	7537.06	211	2936.72	211	211	211	211	211	211	211	2936.72
5	23		83492.4	211	211	211	211	83492.4	8244.24	1.00163e+06	33675.5	211	211	211	211	211	1.00163e+06	1440.74	211	211	211	211	211	211	211	211	1440.74
5	24		211	211	211	211	211	211	480400	211	211	25409.9	211	211	211	211	25409.9	251878	12301.3	211	211	211	211	211	211	211	251878
5	25		211	3513.58	211	211	211	3513.58	59187.1	1.03409e+06	6195.81	211	211	1198.97	211	211	1.03409e+06	242644	106997	211	2176.88	211	211	211	211	211	242644
6	26	Control	211	74152.8	17834.4	31825.4	211	74152.8	31273.8	43554.3	211	211	211	211	211	211	43554.3	211	7622.22	211	211	211	211	211	211	211	7622.22
6	27		57705.3	13434.7	211	211	211	57705.3	76332.1	1.47976e+06	656874	211	211	211	211	211	1.47976e+06	9574.06	128352	211	211	211	211	211	211	211	128352
6	28		303504	5432.97	211	211	211	303504	131485	298512	13479.8	34135.1	211	211	211	211	298512	108011	211	211	211	211	211	3574.07	211	211	108011
6	29		28786500	1708.69	56462.2	980.409	574.645	28786500	346643	1.41298e+06	14585.2	999.608	211	211	211	211	1.41298e+06	351266	26906.4	27803.6	211	211	211	211	211	211	351266
6	30		49423.2	1987.99	211	211	211	49423.2	59319.9	86365.7	332753	211	211	211	211	211	332753	14552	211	211	211	211	211	211	211	211	14552
LOD = 422
Samples < LOD set to 211

## Sheet: Fig S1
	Fig S1A - ChAd
		Spike (V1)								Spike (V2)								Naive
	Mouse ID	1	2	3	4	5	6	7	8	1	2	3	4	5	6	7	8	1	2	3	4	5	6	7	8
Week Post Prime	0																	10	10	10	10	10	10	10	10
	2	2738.53	2878.12	7584.09	976.018	8141.47	7760.4	2519.41	8200.17	22905.4	22344.2	24448.2	8617.5	8699.58	26611.1	21893.3	63675.5
	4	8442.82	2598.36	2931.6	2886.65	7821.87	2452.4	7503.99	7290	69014.1	75118.2	26394.8	27743.1	70920.4	79454.6	67282.3	72967.1
	6	2896.51	1058.68	2753.4	2604.18	3019.44	2823.65	7490.59	960.39	227752	203381	218002	240187	234416	599264	210845	197315
	8	341.362	2954.4	2840.56	2975.54	8261.71	3179.27	3048.91	1030.07	254630	218979	242608	241772	261408	241449	94849	251061
	10	305.142	948.695	1150.94	2700	2647.8	1150.89	1064.82	351.115	220188	223365	275120	257331	241056	221235	248213	270878
	12	327.028	358.682	3186.6	2885.07	357.631	1025.06	1104.19	8582.36	771730	261208	91741.5	92396.9	248561	228861	91739.7	247840
	16	1078.99	3053.34	2764.31	332.381	3285.19	1106.61	1073.64	1070.24	270512	243548	696178	228513	823958	229428	270886	256198
	LOD = 10
	Fig S1B - SAM
		Spike (V1)				Spike (V2)				Naive
	Mouse ID	1	2	3	4	1	2	3	4	1	2	3	4
Week Post Prime	0									10	10	10	10
	2	27550.3	27976.8	28778.5	25049.8	28372.6	84233.3	80921.4	76937.2
	4	76367.9	24884	29703.8	28921.7	89360.1	84344	239260	89884.7
	6	31049.8	10580.5	30872	30320.3	237698	268329	89516.5	254717
	8	32309.1	25233.1	75078.5	80540.8	242007	254950	230005	261860
	10	26615	28189	30031	81621	89002	833415	236329	258987
	12	30943	28661	73846	24305	722722	266810	258866	91065
	17	25888	243287	82078	91333	262574	229380	237801	85949

## Sheet: Fig S2
Fig S2C - IFNg ELISpot, SFU/1e6 splenocytes, ChAd, 2 weeks post prime
	V2	F2P	F6P	6P
	2515.66	5961.67	3857.27	6621.98
	4003.48	2444.7	9817.66	7856.08
	12308.9	14744.9	9055.33	14440.8
	6458.29	5132.22	7320.26	6209.62
	7753.67	4233.16	4717.28	10103.1
	3460.63	9097.02	6540.94	4312.97
Mean	6083	6936	6885	8257
SE	1479	1801	957	1463
Fig S2D - Spike S1 IgG endpoint titers, ChAd
	Week 2				Week 4				Week 6				Week 8
V2	3379.93	1036.36	3161.11	3051.68	3285.31	3163.49	9448.07	9699.8	28393.8	3169.98	3214.58	10224.2	9795.4	11560.1	27595.8	8895
F2P	3078.26	8200.25	8199.25	3369.52	29373	27469.1	73245.3	26395.2	31977.6	27574.1	29212.5	76851.8	96683.6	32194	101752	254055
F6P	3211.32	3146.47	3159.39	27735	10069.9	9529.8	9767.2	28290.9	28273.1	25203.9	29432.3	83533.6	87676.4	231141	292904	78665.4
6P	8389.96	3284.88	3299.68	3232.59	8773.39	3325.02	24490.9	9013.34	27562.4	10361.7	76932.9	27679	86751.4	75718.2	32162.7	29572.1
Fig S2E - Spike pseudovirus neutralizing titer (NT50), ChAd
	Spike (V2)	F2P	F6P	6P	Naive
	78	382	158	180	25
	39	424	234	114	25
	43	178	569	145	25
	294	422	598	467	25
Geomean	78.75	332.1	334.9	193.1	25
geometric SD factor	2.535	1.52	1.936	1.855	1
LOD = 25
Fig S2F - IFNg ELISpot, SFU/1e6 splenocytes
	V2	F2P
	13874.9	11432.5
	13434.3	15950.9
	11619.1	7731.25
	11275.5	10313.2
	9704.77	9325.06
	10625.8	12878.3
Fig S2G - Spike S1 IgG endpoint titers
		Spike (V2)				Spike F2P
	ChAd	30174.2	24860.6	29085	80382.8	86836.9	232669	279303	227934
	SAM	85654.9	87254.8	77186.4	79304	2.04529e+06	2.00867e+06	2.29482e+06	796597

## Sheet: Fig S3
Figure S3A. IFNg ELISpot (SFU/1e6 splenocytes) ChAd/SAM prime/boost
Spike peptide pool	p1		p2		p3		p4		p5		p6		p7		p8
	mean	SE	mean	SE	mean	SE	mean	SE	mean	SE	mean	SE	mean	SE	mean	SE
Week 2 post prime	144.767	31.3424	3236.99	380.627	534.366	128.092	2290.36	378.434	249.378	58.1146	37.5153	20.9691	633.657	328.594	22.9254	8.10909
Week 10 2 weeks post boost	183.272	16.6747	9560.67	1396.35	830.517	198.182	2662.76	563.367	473.347	105.828	44.5679	10.6478	3396.73	1114.88	200.638	135.109
Figure S3B. Pseudovirus neutralizing titers (NT50) ChAd/SAM prime/boost
Animal ID	4 weeks	8 weeks (pre-boost)	12 wks 4 wks post-boost	naive
1	1393	3212	92585	25
2	1544	3135	246401	25
3	1636	4323	111824	25
4	2263	2100	114393	25
5	2183	4592	141017
6	2162	5303	121650
Geometric mean	1830	3613	130793	25
Geometric SD factor	1	1	1	1
Figure S3C. IFNg ELISpot (SFU/1e6 splenocytes) individual animal data for Extended Data Figure 3A, ChAd/SAM prime/boost
Spike peptide pool	2 weeks post prime						4 weeks post boost
Animal ID	1	2	3	4	5	6	7	8	9	10	11	12
p1	123	43	156	86	215	246	161	117	214	174	210	224
p2	4012	1477	3221	3737	3117	3858	7420	11063	14632	11664	6022	6563
p3	329	228	337	634	592	1086	452	1034	1179	235	1504	579
p4	1196	2283	2796	2152	1528	3788	2721	1402	2956	871	3313	4714
p5	246	137	115	163	475	361	289	725	868	288	406	264
p6	0	5	20	25	37	139	50	13	51	17	83	53
p7	794	199	194	150	2202	263	1536	2513	6218	1653	7444	1016
p8	50	41	5	0	15	26	107	871	116	10	63	37
Sum	6750	4413	6844	6947	8181	9767	12736	17738	26234	14912	19045	13450
Figure S3D. IFNg ELISpot (SFU/1e6 splenocytes) individual animal data for Figure 2A, SAM/SAM prime/boost
Spike peptide pool	2 weeks post prime				2 weeks post boost
Animal ID	1	2	3	4	1	2	3	4
p1	30	63	40	64	289	327	142	184
p2	2401	1401	1184	1183	12879	8870	10266	13895
p3	355	231	290	393	1529	1443	1445	1024
p4	1565	1480	1483	1863	8741	7621	5794	7379
p5	236	146	253	255	768	620	449	338
p6	20	31	51	45	167	118	85	121
p7	1143	500	912	2401	9592	4150	3880	4014
p8	112	129	78	85	221	187	95	72
Sum	5862	3981	4291	6289	34186	23336	22156	27027
Figure S3E. IFNg ELISpot (SFU/1e6 splenocytes) sum of two Spike peptide pools for each mouse, staggered immunizations, all mice assessed together
	ChAd/SAM		SAM/SAM		Naïve
	2 weeks post prime	4 weeks post boost	2 weeks post prime	4 weeks post boost
	5171.91	29652.7	2445.46	26154.7	5
	4169.71	26656.3	3534.52	30024.2	5
	5062.87	9108.96	6739.48	35469.4	20
	5612.24	23115.5	6827.35	30285.1	15
	4428.55	22404.6	5306.8		15
	3009.18	26039	6419.45		20
Mean	4575.74	22829.5	5212.18	30483.3	13.3333
SD	928.191	7211.34	1837.24	3823.11	6.8313

[truncated: 5 more sheets: Fig S4, Fig S5, Fig S6, Fig S7, Fig S9]
